# Supplementary material for: Preparation and Electrochromic Properties of Benzodithiophene-Isoindigo Conjugated Polymers with Oligoethylene Glycol Side Chains
Source: Materials (Basel). 2022 Dec 21;16(1):60. doi: 10.3390/ma16010060 (PMC9821313; doi:10.3390/ma16010060)
Supplement: Supplementary file 1 [file materials-16-00060-s001.zip]

Archive with 1 entries (1 files):
- materials-2054562-supplementary.pdf
